# Supplementary material for: Integration of Industrially-Oriented Human-Robot Speech Communication and Vision-Based Object Recognition
Source: Sensors (Basel). 2020 Dec 18;20(24):7287. doi: 10.3390/s20247287 (PMC7767307; doi:10.3390/s20247287)
Supplement: Supplementary file 1 [file sensors-20-07287-s001.zip]

Archive with 2 entries (2 files):
- RULES.doc
- SAMPLES.doc
